# Supplementary material for: Air pollution exposure is associated with gene expression in children
Source: Environ Epigenet. 2024 Dec 21;10(1):dvae025. doi: 10.1093/eep/dvae025 (PMC11668970; doi:10.1093/eep/dvae025)
Supplement: dvae025_Supp [file dvae025_supp.zip]

Archive with 5 entries (5 files):
- suppl_data/Supplementary Table 2.pdf
- suppl_data/Supplementary Table 3.pdf
- suppl_data/Supplementary Table 4 both together ALSAC 50.pdf
- suppl_data/Supplementary Table 5.pdf
- suppl_data/Supplementary_Table 1_final.xlsx
