# Supplementary material for: Air pollution exposure is associated with gene expression in children
Source: Environ Epigenet. 2024 Dec 21;10(1):dvae025. doi: 10.1093/eep/dvae025 (PMC11668970; doi:10.1093/eep/dvae025)
Supplement: dvae025_Supp [file dvae025_supp.zip › suppl_data/Supplementary_Table 1_final.xlsx]

## Sheet: Sheet1
	Table 1: Summary of covariates for whole cohort of Generation R and ALSPAC
	Unit/CATEGORY	Generation R Full Cohort (N=5199)	ALSPAC Full Cohort (N=15645)
Child sex, n (%)	Male	2580 (49.6%)	7690 (51.1%)
Child age, (mean ± SD)	Years	9.81 ± 0.38	9.91 ± 0.32
Mothers’ education, n (%)	No higher education	390 (8.2%)	2525 (CSE, 20.2%) 1229 (Vocational,9.9%)
	Higher Education	4349 (91.7%)	4323 (O level, 34.6%) 2793 (A level, 22.4%) 1608 (Degree,12.9%)
	Missing	460 (8.8%)	11 (1.2%)
Area SES, n (%)	1 (highest)	1562 (31.3%)	2364 (15.1%)
	2	696 (14%)	2092 (13.4%)
	3	2729 (54.7%)	2588 (16.5%)
	4	N/A	2411 (15.4%)
	5	N/A	2823 (18%)
	Missing	212 (4.1%)	3367 (21.5%)
PM2.5, (mean±SD)	µg/m3	14.77 ± 1.80	11.04 ± 0.68
PM10, (mean±SD)	µg/m3	23.18 ± 3.05	22.89 ± 1.28
NO2, (mean ±SD)	µg/m3	28.86 ± 6.31	22.04 ± 3.45
Green space, n (%)	Within 300 meters, yes	3773 (80.8%)
NDVI (mean ± SD)	Within 100 meters	0.41 ± 0.11
	Within 300 meters	0.43 ± 0.10
	Within 500 meters	0.44 ± 0.10
Blue space, n(%)	Within 300 meters, yes	2350 (50.3%, N=4672)
